# Supplementary material for: Design and Analysis of a Novel Bionic Tensegrity Robotic Fish with a Continuum Body
Source: Biomimetics (Basel). 2024 Jan 2;9(1):0. doi: 10.3390/biomimetics9010019 (PMC11154324; doi:10.3390/biomimetics9010019)
Supplement: Supplementary file 1 [file biomimetics-09-00019-s001.zip]

Archive with 1 entries (1 files):
- biomimetics-2783735-supplementary.mp4
